# Supplementary material for: Pharmacist-Led Medication Evaluation Considering Pharmacogenomics and Drug-Induced Phenoconversion in the Treatment of Multiple Comorbidities: A Case Report
Source: Medicina (Kaunas). 2021 Sep 10;57(9):955. doi: 10.3390/medicina57090955 (PMC8466444; doi:10.3390/medicina57090955)
Supplement: Supplementary file 1 [file medicina-57-00955-s001.zip]

Archive with 1 entries (1 files):
- medicina-1358135-supplementary.pdf
